# Supplementary material for: Species Identification and Genetic Diversity Analysis of Medicinal Plants Aconitum pendulum Busch and Aconitum flavum Hand.-Mazz
Source: Plants (Basel). 2024 Mar 19;13(6):885. doi: 10.3390/plants13060885 (PMC10976075; doi:10.3390/plants13060885)
Supplement: Supplementary file 1 [file plants-13-00885-s001.zip]

Archive with 1 entries (1 files):
- plants-2833188-supplementary.pdf
